# Supplementary material for: The Class III Peroxidase Encoding Gene AtPrx62 Positively and Spatiotemporally Regulates the Low pH-Induced Cell Death in Arabidopsis thaliana Roots
Source: Int J Mol Sci. 2020 Sep 29;21(19):7191. doi: 10.3390/ijms21197191 (PMC7582640; doi:10.3390/ijms21197191)
Supplement: Supplementary file 1 [file ijms-21-07191-s001.zip]

Archive with 2 entries (2 files):
- Graças et al_Sup Table S1_R1.xls
- Graças et al_Sup data_R1.doc
