# Supplementary material for: The Class III Peroxidase Encoding Gene AtPrx62 Positively and Spatiotemporally Regulates the Low pH-Induced Cell Death in Arabidopsis thaliana Roots
Source: Int J Mol Sci. 2020 Sep 29;21(19):7191. doi: 10.3390/ijms21197191 (PMC7582640; doi:10.3390/ijms21197191)
Supplement: Supplementary file 1 [file ijms-21-07191-s001.zip › Graças et al_Sup Table S1_R1.xls]

## Sheet: Sup Table S1
Supplemental Table S1: Transcriptomics data mining for the CIII Prx multigenic family following low pH treatment of A. thaliana roots reveals AtPrx62 as the most promising candidate gene for involvement in low pH stress response. NASC 470 transcriptomics data (Lager et al., 2010) have been edited. The mean of the log2(value) for each condition (n = 3) was calculated as well as the ratio of absolu…
Main phylogenetic groups	Annotation according to Redoxibase	AGI	Probe Set ID	NRID11402_Lager_1-1_1hr-pH4.5_Rep1_ATH1.RMA.rma-Signal	NRID11403_Lager_1-2_1hr-pH4.5_Rep2_ATH1.RMA.rma-Signal	NRID11404_Lager_1-3_1hr-pH4.5_Rep3_ATH1.RMA.rma-Signal	NRID11405_Lager_1-4_1hr-pH6_Rep1_ATH1.RMA.rma-Signal	NRID11406_Lager_1-5_1hr-pH6_Rep2_ATH1.RMA.rma-Signal	NRID11407_Lager_1-6_1hr-pH6_Rep3_ATH1.RMA.rma-Signal	NRID11408_Lager_1-7_8hr-pH4.5_Rep1_ATH1.RMA.rma-Signal	NRID11409_Lager_1-8_8hr-pH4.5_Rep2_ATH1.RMA.rma-Signal	NRID11410_Lager_1-9_8hr-pH4.5_Rep3_ATH1.RMA.rma-Signal	NRID11411_Lager_1-10_8hr-pH6_Rep1_ATH1.RMA.rma-Signal	NRID11412_Lager_1-11_8hr-pH6_Rep2_ATH1.RMA.rma-Signal	NRID11413_Lager_1-12_8hr-pH6_Rep3_ATH1.RMA.rma-Signal		1 h-pH 4.5 (mean)	1 h-pH 6 (mean)	8 h-pH 4.5 (mean)	8 h-pH 6 (mean)	1 h ratio (pH 4.5/pH 6)	8 h ratio (pH 4.5/pH 6)
Gr 1	AtPrx42	At4g21960	254386_at	13.0231	13.0372	13.036	13.0345	13.2135	13.1157	13.0655	13.1842	13.063	13.1452	13.2019	13.0531		13.0321	13.1212	13.1042	13.1334	0.940072	0.979993
	AtPrx21	At2g37130	265471_at	10.1036	10.0383	10.2194	10.4026	10.7182	10.5872	10.8125	10.8522	10.6013	10.0551	9.93497	9.96335		10.1204	10.5694	10.7554	9.98448	0.732584	1.70632
	AtPrx29 AtPrx[P]29	At3g17070 At3g42570	257890_s_at	3.31136	3.25401	3.11756	3.16335	3.09508	3.31221	3.19145	3.09114	3.30397	3.00259	3.35034	3.42336		3.22764	3.19021	3.19552	3.25876	1.02628	0.957108
Gr 2	AtPrx61	At5g24070	249766_at	8.16129	8.22852	8.23625	7.45292	7.57292	7.37328	7.60823	7.22626	7.50027	7.68423	7.96112	7.72677		8.20869	7.46637	7.44492	7.79071	1.67286	0.786881
	AtPrx26	At2g43480	260539_at	5.20895	5.17396	5.4957	5.57281	5.48884	5.76236	4.72196	5.05394	4.69099	5.7915	5.80467	5.64601		5.29287	5.608	4.8223	5.7474	0.803776	0.526646
	AtPrx57	At5g17820	250059_at	11.0473	11.1437	10.896	11.0727	11.4192	11.3032	10.7477	11.0121	10.6932	11.0091	11.0334	10.9043		11.029	11.265	10.8177	10.9823	0.849083	0.892172
	AtPrx28	At3g03670	259197_at	10.6554	10.7642	10.502	11.2674	11.286	11.2773	10.5803	10.6832	10.5579	10.6906	10.626	10.4209		10.6405	11.2769	10.6071	10.5792	0.643312	1.01958
	AtPrx08	At1g34510	261157_at	5.16564	5.25864	5.08037	4.88524	4.918	5.34151	5.31877	5.24734	4.94189	4.64802	4.87162	4.80962		5.16822	5.04825	5.16933	4.77642	1.08671	1.31304
	AtPrx44	At4g26010	253998_at	10.6366	10.675	10.6198	10.7787	11.0031	11.1087	10.5031	10.5917	10.1074	10.7119	10.7019	10.6018		10.6438	10.9635	10.4007	10.6718	0.801222	0.828695
	AtPrx60	At5g22410	249934_at	5.65664	5.60754	5.2084	5.02357	5.11816	4.69985	5.26123	5.42686	5.2348	5.21516	5.43696	5.09105		5.49086	4.9472	5.30763	5.24772	1.45767	1.0424
	AtPrx43	At4g25980	254036_at	3.40452	3.25494	3.217	3.20853	3.25912	3.29392	3.12327	3.33186	3.15842	3.26657	3.53074	3.35449		3.29215	3.25386	3.20452	3.38393	1.0269	0.883061
	AtPrx13	At1g77100	NA
	AtPrx70	At5g64110	247326_at	5.30067	5.27207	5.2712	5.77627	5.18087	5.34138	5.43381	5.63541	5.58087	4.34927	4.11264	3.90926		5.28131	5.43284	5.55003	4.12373	0.900296	2.68758
	AtPrx69	At5g64100	247297_at	12.5132	12.5654	12.3276	12.812	12.7942	12.6098	12.135	12.3081	12.254	12.1969	12.104	12.1433		12.4687	12.7387	12.2324	12.1481	0.829362	1.06015
	AtPrx62	At5g39580	249459_at	10.0289	10.0619	9.83086	9.39251	8.86186	9.0808	10.8998	10.7833	10.7814	7.68793	7.92465	7.65379		9.9739	9.11172	10.8215	7.75546	1.81778	8.37481
	AtPrx71	At5g64120	247327_at	8.36825	8.22989	8.55456	9.03616	8.37111	8.35429	8.3503	8.38903	8.77469	6.90961	6.76349	6.76847		8.38423	8.58719	8.50467	6.81386	0.868771	3.2284
	AtPrx25	At2g41480	267101_at	9.89018	9.91318	9.78639	9.25864	9.44177	9.63261	10.8748	11.0036	10.762	9.91692	10.0525	10.0172		9.86325	9.44434	10.8801	9.99555	1.33692	1.84623
Gr 3	AtPrx64	At5g42180	249227_at	9.50722	9.62139	9.3892	9.67616	9.95154	9.96846	10.0962	10.0546	9.8333	9.58957	9.58734	9.51448		9.50594	9.86539	9.99469	9.5638	0.77946	1.34807
	AtPrx66	At5g51890	248382_at	7.66367	7.59223	7.60041	7.49714	7.58283	7.78738	7.60732	7.65575	7.61261	7.66784	7.6927	7.67782		7.61877	7.62245	7.62523	7.67945	0.997451	0.963111
	AtPrx47	At4g33420	253332_at	10.951	11.0074	10.85	10.5764	10.8202	10.5029	10.8423	10.9146	11.0576	10.2473	10.0365	10.1657		10.9362	10.6332	10.9382	10.1499	1.23369	1.72706
	AtPrx30	At3g21770	257952_at	11.0017	10.9599	10.8552	11.0335	11.0613	11.0688	11.4212	11.5101	11.4707	11.3392	11.3748	11.1947		10.9389	11.0545	11.4673	11.3029	0.922986	1.12075
	AtPrx03	At1g05260	264577_at	10.185	10.2667	10.1349	10.4719	10.5264	10.358	10.5834	10.6252	10.4176	10.5881	10.4967	10.4197		10.1955	10.4521	10.5421	10.5015	0.837078	1.02854
	AtPrx39	At4g11290	254914_at	9.27175	9.02686	9.45748	9.78374	9.5817	9.61192	10.8278	10.7345	10.5632	10.1953	10.0392	10.098		9.25203	9.65912	10.7085	10.1108	0.754141	1.51326
	AtPrx01	At1g05240	NA
	AtPrx02	At1g05250	NA
	AtPrx56	At5g15180	250157_at	8.36546	8.46696	7.98885	8.43472	8.83678	8.26486	7.45139	7.75618	7.43338	8.37061	8.59034	8.17073		8.27375	8.51212	7.54698	8.37723	0.847706	0.562434
	AtPrx27	At3g01190	259276_at	12.5411	12.5414	12.4855	12.7697	12.9137	12.4997	12.0144	12.1222	11.8255	12.7904	12.7818	12.5893		12.5227	12.7277	11.9874	12.7205	0.867519	0.601595
	AtPrx24	At2g39040	266191_at	6.15541	6.2424	6.43727	6.65742	6.96463	7.00066	4.23803	4.17149	4.04878	7.12201	7.09138	7.29818		6.27836	6.87423	4.15277	7.17052	0.661645	0.123471
Gr 4	AtPrx40	At4g16270	245488_at	4.23649	4.47562	4.5477	4.72604	4.84635	4.75416	4.44994	4.60301	4.3527	4.39572	4.30972	4.81434		4.41994	4.77552	4.46855	4.50659	0.781555	0.973977
	AtPrx11	At1g68850	260035_at	7.65292	7.51392	7.40642	7.64835	7.44729	7.3092	8.32425	8.35599	8.33894	7.66639	7.46571	7.39189		7.52442	7.46828	8.33973	7.508	1.03968	1.77982
	AtPrx22 AtPrx23	At2g38380 At2g38390	267053_s_at	11.4117	11.2792	11.1959	11.4086	11.4293	11.262	11.8763	11.8633	11.8951	11.5995	11.5269	11.6125		11.2956	11.3666	11.8782	11.5797	0.951927	1.22992
	AtPrx37	At4g08770	255110_at	9.96571	9.8604	9.92047	10.1234	10.0404	9.64173	11.165	11.1601	11.0618	9.9779	10.0907	9.80107		9.91553	9.93517	11.129	9.95655	0.986478	2.25389
	AtPrx38	At4g08780	255111_at	8.64689	8.66996	8.86743	8.51198	8.30549	8.42782	9.22817	9.4625	9.21009	8.40428	8.16924	8.25428		8.72809	8.4151	9.30025	8.27593	1.24228	2.034
	AtPrx33 AtPrx34	At3g49110 At3g49120	252291_s_at	9.71198	9.31222	9.4675	9.6602	9.54603	9.15667	9.87898	10.1393	10.2521	9.5253	9.39489	9.09573		9.49723	9.4543	10.0901	9.33864	1.0302	1.68355
	AtPrx32	At3g32980	NA
	AtPrx53	At5g06720	250646_at	6.04915	6.08107	6.4218	6.25052	6.11517	6.10437	7.07037	6.73563	7.03676	6.54239	6.43422	6.16741		6.18401	6.15669	6.94759	6.38134	1.01912	1.48067
	AtPrx54	At5g06730	250702_at	6.38341	6.35552	6.71605	6.67909	6.18104	6.30281	7.51368	7.36101	7.671	6.34774	6.09999	6.05835		6.48499	6.38764	7.51523	6.16869	1.06981	2.54301
	AtPrx58	At5g19880	246145_at	3.29269	3.57026	3.38294	3.54069	3.56776	3.50378	4.041	4.04239	3.86611	3.36822	3.55744	3.65401		3.4153	3.53741	3.98317	3.52656	0.918843	1.37231
	AtPrx59	At5g19890	246149_at	10.2214	10.3355	10.3154	10.5029	10.0261	10.1609	10.0237	10.2617	10.2497	8.74568	8.79063	8.98554		10.2908	10.23	10.1784	8.84062	1.04305	2.52758
	AtPrx14 AtPrx15	At2g18140 At2g18150	263063_s_at	8.92235	8.69062	9.12873	8.79383	8.63069	8.71681	9.56447	9.20574	9.27971	9.48594	9.15036	9.06206		8.9139	8.71378	9.34997	9.23279	1.1488	1.08462
	AtPrx49	At4g36430	246228_at	9.51032	9.43176	9.75805	9.92264	9.29013	9.72186	10.8401	10.6709	11.0281	9.81052	9.51876	9.70117		9.56671	9.64488	10.8464	9.67682	0.94726	2.24945
	AtPrx36	At3g50990	252138_at	3.41968	3.59076	3.60609	3.53121	3.63824	3.75112	3.49515	3.34758	3.36612	3.49077	3.65513	3.7893		3.53884	3.64019	3.40295	3.64507	0.932161	0.845504
	AtPrx72	At5g66390	247091_at	9.57074	9.49607	9.2661	9.48362	9.57427	9.31569	10.1326	10.2094	10.1022	9.24188	9.30354	9.07781		9.4443	9.45786	10.1481	9.20774	0.990648	1.91896
	AtPrx09	At1g44970	260941_at	6.46419	6.3064	6.25131	6.99335	7.06719	7.09206	7.8017	7.85468	7.76354	7.08914	6.93282	6.92713		6.34064	7.05087	7.80664	6.98303	0.611222	1.76983
	AtPrx20	At2g35380	266625_at	7.55056	7.55796	7.35242	7.55568	7.41493	7.37515	8.14934	8.34921	8.40885	7.67806	7.65279	7.52136		7.48698	7.44859	8.30247	7.6174	1.02697	1.60777
	AtPrx04	At1g14540	261474_at	6.88646	6.63173	6.96932	6.37749	6.16221	6.50136	6.21642	6.00517	6.09926	6.0292	6.3072	5.99275		6.82917	6.34702	6.10695	6.10972	1.39683	0.998082
	AtPrx05	At1g14550	261475_at	8.40148	8.46496	8.27554	6.92514	6.84578	6.89619	6.57604	6.89584	6.71173	6.97795	7.49409	6.92286		8.38066	6.88904	6.72787	7.13163	2.81204	0.755884
	AtPrx67	At5g58390	247812_at	3.45336	3.6107	3.55477	3.5296	3.54753	3.69356	3.38634	3.51853	3.5923	3.21306	3.52472	3.67582		3.53961	3.59023	3.49906	3.4712	0.965521	1.0195
	AtPrx68	At5g58400	247857_at	3.77312	4.02582	3.69976	4.113	3.89597	3.80063	3.89386	4.03184	4.20487	3.73803	3.94445	4.0876		3.8329	3.93653	4.04352	3.92336	0.930686	1.08686
	AtPrx52	At5g05340	250798_at	3.58269	3.77617	4.15424	4.70482	3.92544	4.04596	4.62951	4.97868	5.32366	4.01465	4.00167	3.91738		3.8377	4.22541	4.97728	3.9779	0.764343	1.99914
	AtPrx10	At1g49570	261606_at	7.89409	7.96512	8.40868	8.49404	7.97505	7.97009	7.82257	8.12297	8.40101	5.90671	6.0585	6.01163		8.0893	8.14639	8.11552	5.99228	0.961195	4.3567
	AtPrx17	At2g22420	264001_at	5.89105	5.98104	5.78383	5.60999	5.86803	5.94902	6.46835	6.65604	6.43921	5.84035	6.12185	5.57804		5.8853	5.80902	6.5212	5.84675	1.0543	1.59599
	AtPrx12	At1g71695	261518_at	6.98523	6.94857	7.03317	7.34834	7.13014	7.07361	7.50485	7.47744	7.64776	7.09092	6.95411	6.86954		6.98899	7.18403	7.54335	6.97152	0.873549	1.48641
	AtPrx48	At4g33870	253313_at	3.67093	3.94325	3.6247	3.75515	3.56504	3.44017	3.58081	3.44552	3.6547	3.49487	3.87939	3.72752		3.74629	3.58678	3.56034	3.70059	1.11691	0.907363
Gr 5	AtPrx46	At4g31760	253513_at	4.35298	4.1552	3.9287	4.39738	4.05496	4.26345	4.1114	4.09562	4.16567	4.07773	4.08639	4.52299		4.14563	4.23859	4.12423	4.22904	0.937593	0.929931
	AtPrx18	At2g24800	263528_at	3.29914	3.43184	3.43469	3.33629	3.40736	3.38159	3.32061	3.35975	3.28452	3.44853	3.2654	3.34175		3.38855	3.37508	3.32163	3.3519	1.00938	0.979237
	AtPrx07	At1g30870	265102_at	9.11731	9.1405	9.03626	9.11663	9.61914	9.32876	9.32873	9.50441	9.06553	9.2669	9.42952	9.24507		9.09802	9.35484	9.29956	9.31383	0.836931	0.990156
	AtPrx63	At5g40150	249392_at	5.3326	5.42358	5.99004	5.62791	5.81227	6.04115	6.13192	5.8065	5.71307	6.68389	6.48308	6.68384		5.58207	5.82711	5.88383	6.61694	0.843793	0.601607
	AtPrx31	At3g28200	256578_at	8.57958	8.58017	8.54958	7.46803	7.84808	7.89789	7.89383	8.01059	7.62516	8.30939	8.35502	8.08437		8.56978	7.738	7.84319	8.24959	1.77988	0.754503
	AtPrx65	At5g47000	248822_at	3.21278	3.24339	3.21464	3.0982	3.1677	3.28319	3.08282	3.22556	3.25224	3.28569	3.32558	3.44745		3.22361	3.18303	3.18687	3.35291	1.02852	0.891288
	AtPrx41	At4g17690	245376_at	3.27153	3.42105	3.07414	3.17525	3.26581	3.50652	3.01679	3.0365	3.06685	2.94294	3.07825	3.57146		3.25557	3.31586	3.04005	3.19755	0.959074	0.896575
	AtPrx06	At1g24110	264863_at	3.33879	3.31184	3.14999	3.29043	3.39301	3.15044	3.3414	3.43591	3.3545	3.37866	3.3166	3.37781		3.26688	3.27796	3.37727	3.35769	0.992345	1.01367
	AtPrx16	At2g18980	266941_at	9.59291	9.46827	9.53729	9.77249	10.0777	9.84328	8.8556	8.76809	8.48893	10.1765	10.1573	10.1744		9.53282	9.89781	8.70421	10.1694	0.776476	0.362189
	AtPrx45	At4g30170	253667_at	11.273	11.1613	11.2304	11.4091	11.3698	11.3322	11.812	11.6492	11.5606	11.352	11.1915	11.2673		11.2216	11.3704	11.6739	11.2702	0.901992	1.3229
	AtPrx50 AtPrx51	At4g37520 At4g37530	253099_s_at	9.0994	9.12572	8.98208	9.15057	9.19604	9.03402	8.78199	8.78225	8.73451	8.67753	8.68077	8.35465		9.06907	9.12688	8.76625	8.57098	0.960721	1.14493
	AtPrx35	At3g49960	252238_at	7.76853	7.62719	7.40034	6.83338	7.6414	7.45019	8.88002	8.95994	8.34768	6.9509	7.18944	7.06112		7.59869	7.30833	8.72921	7.06715	1.22295	3.16468
	AtPrx73	At5g67400	246991_at	10.0372	9.9368	9.87564	9.94438	10.3872	10.1303	10.0491	10.1061	9.61773	9.91063	9.88793	9.95048		9.9499	10.154	9.92432	9.91635	0.868098	1.00554
	AtPrx55	At5g14130	250200_at	6.20309	6.15505	6.0492	6.20987	6.26068	6.39605	6.43554	6.522	5.90848	5.77867	5.82974	5.57017		6.13578	6.28887	6.28867	5.72619	0.899324	1.47681
	AtPrx19	At2g34060	256713_at	5.4296	5.19039	5.67159	5.87775	5.44484	5.7739	5.35772	5.56321	5.58818	5.89276	6.01291	6.29148		5.43053	5.69883	5.50304	6.06572	0.830296	0.677043
